# Supplementary material for: Rediscovering a species not seen for a hundred years, Stathmopodatacita (Meyrick, 1913) (Lepidoptera, Stathmopodidae), with its unusual fern-spore-feeding life history
Source: Biodivers Data J. 2023 May 12;11:e101468. doi: 10.3897/BDJ.11.e101468 (PMC10199337; doi:10.3897/BDJ.11.e101468)
Supplement: XML Treatment for Stathmopoda tacita [file BDJ.11.e101468-treatment1.xml]

<!DOCTYPE tp:taxon-treatment
  PUBLIC "-//TaxonX//DTD Taxonomic Treatment Publishing DTD v0 20100105//EN" "tax-treatment-NSO.dtd">
<tp:taxon-treatment xmlns:tp="http://www.plazi.org/taxpub"><tp:treatment-meta><mixed-citation publication-type="journal"><person-group><name><surname>Shen</surname><given-names>Zong-Yu</given-names></name><name><surname>Hsu</surname><given-names>Yu-Feng</given-names></name></person-group><article-title>Rediscovering a species not seen for a hundred years, <italic><tp:taxon-name><tp:taxon-name-part taxon-name-part-type="genus" reg="Stathmopoda">Stathmopoda</tp:taxon-name-part><tp:taxon-name-part taxon-name-part-type="species" reg="tacita">tacita</tp:taxon-name-part></tp:taxon-name></italic> (Meyrick, 1913) (<tp:taxon-name><tp:taxon-name-part taxon-name-part-type="order">Lepidoptera</tp:taxon-name-part></tp:taxon-name>, <tp:taxon-name><tp:taxon-name-part taxon-name-part-type="family">Stathmopodidae</tp:taxon-name-part></tp:taxon-name>), with its unusual fern-spore-feeding life history</article-title><source>Biodivers Data J</source><day>12</day><month>05</month><year>2023</year><volume>11</volume><pub-id pub-id-type="doi">10.3897/BDJ.11.e101468</pub-id></mixed-citation></tp:treatment-meta><tp:nomenclature><tp:taxon-name>
            <object-id xmlns:xlink="http://www.w3.org/1999/xlink" content-type="arpha" xlink:type="simple">691EB413-0A8D-5360-B57B-45CB5208B8ED</object-id>
            <tp:taxon-name-part taxon-name-part-type="genus">Stathmopoda</tp:taxon-name-part>
            <tp:taxon-name-part taxon-name-part-type="species">tacita</tp:taxon-name-part>
          </tp:taxon-name><tp:taxon-authority>(Meyrick, 1913)</tp:taxon-authority></tp:nomenclature><tp:treatment-sec sec-type="materials"><title>Materials</title><list list-type="alpha-lower" list-content="occurrences"><list-item><p><bold>Type status:</bold> <named-content xmlns:xlink="http://www.w3.org/1999/xlink" content-type="dwc:typeStatus" xlink:type="simple">Other material</named-content>. <bold>Occurrence:</bold> individualCount: <named-content xmlns:xlink="http://www.w3.org/1999/xlink" content-type="dwc:individualCount" xlink:type="simple">3</named-content>; occurrenceID: <named-content xmlns:xlink="http://www.w3.org/1999/xlink" content-type="dwc:occurrenceID" xlink:type="simple">C79737BB-4897-5A3B-B79F-835315C120C5</named-content>; <bold>Taxon:</bold> scientificName: <named-content xmlns:xlink="http://www.w3.org/1999/xlink" content-type="dwc:scientificName" xlink:type="simple"><tp:taxon-name><tp:taxon-name-part taxon-name-part-type="genus" reg="Stathmopoda">Stathmopoda</tp:taxon-name-part><tp:taxon-name-part taxon-name-part-type="species" reg="tacita">tacita</tp:taxon-name-part></tp:taxon-name> (Meyrick, 1913)</named-content>; higherClassification: <named-content xmlns:xlink="http://www.w3.org/1999/xlink" content-type="dwc:higherClassification" xlink:type="simple"><tp:taxon-name><tp:taxon-name-part taxon-name-part-type="class">Insecta</tp:taxon-name-part></tp:taxon-name>; <tp:taxon-name><tp:taxon-name-part taxon-name-part-type="order">Lepidoptera</tp:taxon-name-part></tp:taxon-name>; <tp:taxon-name><tp:taxon-name-part taxon-name-part-type="family">Stathmopodidae</tp:taxon-name-part></tp:taxon-name>; <tp:taxon-name><tp:taxon-name-part taxon-name-part-type="subfamily">Stathmopodinae</tp:taxon-name-part></tp:taxon-name></named-content>; <bold>Location:</bold> continent: <named-content xmlns:xlink="http://www.w3.org/1999/xlink" content-type="dwc:continent" xlink:type="simple">East Asia</named-content>; country: <named-content xmlns:xlink="http://www.w3.org/1999/xlink" content-type="dwc:country" xlink:type="simple">Taiwan</named-content>; county: <named-content xmlns:xlink="http://www.w3.org/1999/xlink" content-type="dwc:county" xlink:type="simple">Taoyuan</named-content>; locality: <named-content xmlns:xlink="http://www.w3.org/1999/xlink" content-type="dwc:locality" xlink:type="simple">Lalashan</named-content>; decimalLatitude: <named-content xmlns:xlink="http://www.w3.org/1999/xlink" content-type="dwc:decimalLatitude" xlink:type="simple">24.71</named-content>; decimalLongitude: <named-content xmlns:xlink="http://www.w3.org/1999/xlink" content-type="dwc:decimalLongitude" xlink:type="simple">121.44</named-content>; <bold>Identification:</bold> identifiedBy: <named-content xmlns:xlink="http://www.w3.org/1999/xlink" content-type="dwc:identifiedBy" xlink:type="simple">"Zong-Yu Shen"</named-content>; <bold>Event:</bold> samplingProtocol: <named-content xmlns:xlink="http://www.w3.org/1999/xlink" content-type="dwc:samplingProtocol" xlink:type="simple">Two males, one female emerged 13 April 2018, reared from larvae collected on <tp:taxon-name><tp:taxon-name-part taxon-name-part-type="genus" reg="Pyrrosia">Pyrrosia</tp:taxon-name-part><tp:taxon-name-part taxon-name-part-type="species" reg="sheareri">sheareri</tp:taxon-name-part></tp:taxon-name> collected on 13 March 2018</named-content>; <bold>Record Level:</bold> type: <named-content xmlns:xlink="http://www.w3.org/1999/xlink" content-type="dwc:type" xlink:type="simple">"PhysicalObject"</named-content>; language: <named-content xmlns:xlink="http://www.w3.org/1999/xlink" content-type="dwc:language" xlink:type="simple">"en"</named-content>; institutionCode: <named-content xmlns:xlink="http://www.w3.org/1999/xlink" content-type="dwc:institutionCode" xlink:type="simple">"National Taiwan Normal University” (NTNU)</named-content>; basisOfRecord: <named-content xmlns:xlink="http://www.w3.org/1999/xlink" content-type="dwc:basisOfRecord" xlink:type="simple">"PreservedSpecimen"</named-content></p></list-item><list-item><p><bold>Type status:</bold> <named-content xmlns:xlink="http://www.w3.org/1999/xlink" content-type="dwc:typeStatus" xlink:type="simple">Other material</named-content>. <bold>Occurrence:</bold> individualCount: <named-content xmlns:xlink="http://www.w3.org/1999/xlink" content-type="dwc:individualCount" xlink:type="simple">1</named-content>; occurrenceID: <named-content xmlns:xlink="http://www.w3.org/1999/xlink" content-type="dwc:occurrenceID" xlink:type="simple">0EA2F9E4-B4F4-5F49-9388-824A97B1D635</named-content>; <bold>Taxon:</bold> scientificName: <named-content xmlns:xlink="http://www.w3.org/1999/xlink" content-type="dwc:scientificName" xlink:type="simple"><tp:taxon-name><tp:taxon-name-part taxon-name-part-type="genus" reg="Stathmopoda">Stathmopoda</tp:taxon-name-part><tp:taxon-name-part taxon-name-part-type="species" reg="tacita">tacita</tp:taxon-name-part></tp:taxon-name> (Meyrick, 1913)</named-content>; higherClassification: <named-content xmlns:xlink="http://www.w3.org/1999/xlink" content-type="dwc:higherClassification" xlink:type="simple"><tp:taxon-name><tp:taxon-name-part taxon-name-part-type="class">Insecta</tp:taxon-name-part></tp:taxon-name>; <tp:taxon-name><tp:taxon-name-part taxon-name-part-type="order">Lepidoptera</tp:taxon-name-part></tp:taxon-name>; <tp:taxon-name><tp:taxon-name-part taxon-name-part-type="family">Stathmopodidae</tp:taxon-name-part></tp:taxon-name>; <tp:taxon-name><tp:taxon-name-part taxon-name-part-type="subfamily">Stathmopodinae</tp:taxon-name-part></tp:taxon-name></named-content>; <bold>Location:</bold> continent: <named-content xmlns:xlink="http://www.w3.org/1999/xlink" content-type="dwc:continent" xlink:type="simple">East Asia</named-content>; country: <named-content xmlns:xlink="http://www.w3.org/1999/xlink" content-type="dwc:country" xlink:type="simple">Taiwan</named-content>; county: <named-content xmlns:xlink="http://www.w3.org/1999/xlink" content-type="dwc:county" xlink:type="simple">Taoyuan</named-content>; locality: <named-content xmlns:xlink="http://www.w3.org/1999/xlink" content-type="dwc:locality" xlink:type="simple">Lalashan</named-content>; decimalLatitude: <named-content xmlns:xlink="http://www.w3.org/1999/xlink" content-type="dwc:decimalLatitude" xlink:type="simple">24.71</named-content>; decimalLongitude: <named-content xmlns:xlink="http://www.w3.org/1999/xlink" content-type="dwc:decimalLongitude" xlink:type="simple">121.44</named-content>; <bold>Identification:</bold> identifiedBy: <named-content xmlns:xlink="http://www.w3.org/1999/xlink" content-type="dwc:identifiedBy" xlink:type="simple">"Zong-Yu Shen"</named-content>; <bold>Event:</bold> samplingProtocol: <named-content xmlns:xlink="http://www.w3.org/1999/xlink" content-type="dwc:samplingProtocol" xlink:type="simple">One female emerged 13 April 2018, reared from larvae collected on <tp:taxon-name><tp:taxon-name-part taxon-name-part-type="genus" reg="Pyrrosia">Pyrrosia</tp:taxon-name-part><tp:taxon-name-part taxon-name-part-type="species" reg="sheareri">sheareri</tp:taxon-name-part></tp:taxon-name> collected on 7 April 2018</named-content>; <bold>Record Level:</bold> type: <named-content xmlns:xlink="http://www.w3.org/1999/xlink" content-type="dwc:type" xlink:type="simple">"PhysicalObject"</named-content>; language: <named-content xmlns:xlink="http://www.w3.org/1999/xlink" content-type="dwc:language" xlink:type="simple">"en"</named-content>; institutionCode: <named-content xmlns:xlink="http://www.w3.org/1999/xlink" content-type="dwc:institutionCode" xlink:type="simple">"National Taiwan Normal University” (NTNU)</named-content>; basisOfRecord: <named-content xmlns:xlink="http://www.w3.org/1999/xlink" content-type="dwc:basisOfRecord" xlink:type="simple">"PreservedSpecimen"</named-content></p></list-item><list-item><p><bold>Type status:</bold> <named-content xmlns:xlink="http://www.w3.org/1999/xlink" content-type="dwc:typeStatus" xlink:type="simple">Other material</named-content>. <bold>Occurrence:</bold> individualCount: <named-content xmlns:xlink="http://www.w3.org/1999/xlink" content-type="dwc:individualCount" xlink:type="simple">1</named-content>; occurrenceID: <named-content xmlns:xlink="http://www.w3.org/1999/xlink" content-type="dwc:occurrenceID" xlink:type="simple">6B0048F0-CD88-5B9B-A9A7-CD8F0C31002B</named-content>; <bold>Taxon:</bold> scientificName: <named-content xmlns:xlink="http://www.w3.org/1999/xlink" content-type="dwc:scientificName" xlink:type="simple"><tp:taxon-name><tp:taxon-name-part taxon-name-part-type="genus" reg="Stathmopoda">Stathmopoda</tp:taxon-name-part><tp:taxon-name-part taxon-name-part-type="species" reg="tacita">tacita</tp:taxon-name-part></tp:taxon-name> (Meyrick, 1913)</named-content>; higherClassification: <named-content xmlns:xlink="http://www.w3.org/1999/xlink" content-type="dwc:higherClassification" xlink:type="simple"><tp:taxon-name><tp:taxon-name-part taxon-name-part-type="class">Insecta</tp:taxon-name-part></tp:taxon-name>; <tp:taxon-name><tp:taxon-name-part taxon-name-part-type="order">Lepidoptera</tp:taxon-name-part></tp:taxon-name>; <tp:taxon-name><tp:taxon-name-part taxon-name-part-type="family">Stathmopodidae</tp:taxon-name-part></tp:taxon-name>; <tp:taxon-name><tp:taxon-name-part taxon-name-part-type="subfamily">Stathmopodinae</tp:taxon-name-part></tp:taxon-name></named-content>; <bold>Location:</bold> continent: <named-content xmlns:xlink="http://www.w3.org/1999/xlink" content-type="dwc:continent" xlink:type="simple">East Asia</named-content>; country: <named-content xmlns:xlink="http://www.w3.org/1999/xlink" content-type="dwc:country" xlink:type="simple">Taiwan</named-content>; county: <named-content xmlns:xlink="http://www.w3.org/1999/xlink" content-type="dwc:county" xlink:type="simple">Taoyuan</named-content>; locality: <named-content xmlns:xlink="http://www.w3.org/1999/xlink" content-type="dwc:locality" xlink:type="simple">Lalashan</named-content>; decimalLatitude: <named-content xmlns:xlink="http://www.w3.org/1999/xlink" content-type="dwc:decimalLatitude" xlink:type="simple">24.71</named-content>; decimalLongitude: <named-content xmlns:xlink="http://www.w3.org/1999/xlink" content-type="dwc:decimalLongitude" xlink:type="simple">121.44</named-content>; <bold>Identification:</bold> identifiedBy: <named-content xmlns:xlink="http://www.w3.org/1999/xlink" content-type="dwc:identifiedBy" xlink:type="simple">"Zong-Yu Shen"</named-content>; <bold>Event:</bold> samplingProtocol: <named-content xmlns:xlink="http://www.w3.org/1999/xlink" content-type="dwc:samplingProtocol" xlink:type="simple">One male emerged 16 May 2018, reared from larvae collected on <tp:taxon-name><tp:taxon-name-part taxon-name-part-type="genus" reg="Pyrrosia">Pyrrosia</tp:taxon-name-part><tp:taxon-name-part taxon-name-part-type="species" reg="sheareri">sheareri</tp:taxon-name-part></tp:taxon-name> collected on 25 April 2018</named-content>; <bold>Record Level:</bold> type: <named-content xmlns:xlink="http://www.w3.org/1999/xlink" content-type="dwc:type" xlink:type="simple">"PhysicalObject"</named-content>; language: <named-content xmlns:xlink="http://www.w3.org/1999/xlink" content-type="dwc:language" xlink:type="simple">"en"</named-content>; institutionCode: <named-content xmlns:xlink="http://www.w3.org/1999/xlink" content-type="dwc:institutionCode" xlink:type="simple">"National Taiwan Normal University” (NTNU)</named-content>; basisOfRecord: <named-content xmlns:xlink="http://www.w3.org/1999/xlink" content-type="dwc:basisOfRecord" xlink:type="simple">"PreservedSpecimen"</named-content></p></list-item><list-item><p><bold>Type status:</bold> <named-content xmlns:xlink="http://www.w3.org/1999/xlink" content-type="dwc:typeStatus" xlink:type="simple">Other material</named-content>. <bold>Occurrence:</bold> individualCount: <named-content xmlns:xlink="http://www.w3.org/1999/xlink" content-type="dwc:individualCount" xlink:type="simple">11</named-content>; occurrenceID: <named-content xmlns:xlink="http://www.w3.org/1999/xlink" content-type="dwc:occurrenceID" xlink:type="simple">4820453E-976C-593A-81AB-A97CBCBFF260</named-content>; <bold>Taxon:</bold> scientificName: <named-content xmlns:xlink="http://www.w3.org/1999/xlink" content-type="dwc:scientificName" xlink:type="simple"><tp:taxon-name><tp:taxon-name-part taxon-name-part-type="genus" reg="Stathmopoda">Stathmopoda</tp:taxon-name-part><tp:taxon-name-part taxon-name-part-type="species" reg="tacita">tacita</tp:taxon-name-part></tp:taxon-name> (Meyrick, 1913)</named-content>; higherClassification: <named-content xmlns:xlink="http://www.w3.org/1999/xlink" content-type="dwc:higherClassification" xlink:type="simple"><tp:taxon-name><tp:taxon-name-part taxon-name-part-type="class">Insecta</tp:taxon-name-part></tp:taxon-name>; <tp:taxon-name><tp:taxon-name-part taxon-name-part-type="order">Lepidoptera</tp:taxon-name-part></tp:taxon-name>; <tp:taxon-name><tp:taxon-name-part taxon-name-part-type="family">Stathmopodidae</tp:taxon-name-part></tp:taxon-name>; <tp:taxon-name><tp:taxon-name-part taxon-name-part-type="subfamily">Stathmopodinae</tp:taxon-name-part></tp:taxon-name></named-content>; <bold>Location:</bold> continent: <named-content xmlns:xlink="http://www.w3.org/1999/xlink" content-type="dwc:continent" xlink:type="simple">East Asia</named-content>; country: <named-content xmlns:xlink="http://www.w3.org/1999/xlink" content-type="dwc:country" xlink:type="simple">Taiwan</named-content>; county: <named-content xmlns:xlink="http://www.w3.org/1999/xlink" content-type="dwc:county" xlink:type="simple">Nantou</named-content>; locality: <named-content xmlns:xlink="http://www.w3.org/1999/xlink" content-type="dwc:locality" xlink:type="simple">Beidongyanshan</named-content>; decimalLatitude: <named-content xmlns:xlink="http://www.w3.org/1999/xlink" content-type="dwc:decimalLatitude" xlink:type="simple">24.07</named-content>; decimalLongitude: <named-content xmlns:xlink="http://www.w3.org/1999/xlink" content-type="dwc:decimalLongitude" xlink:type="simple">121.13</named-content>; <bold>Identification:</bold> identifiedBy: <named-content xmlns:xlink="http://www.w3.org/1999/xlink" content-type="dwc:identifiedBy" xlink:type="simple">"Zong-Yu Shen"</named-content>; identificationRemarks: <named-content xmlns:xlink="http://www.w3.org/1999/xlink" content-type="dwc:identificationRemarks" xlink:type="simple">Genitalia slides ZYS-0003</named-content>; <bold>Event:</bold> eventID: <named-content xmlns:xlink="http://www.w3.org/1999/xlink" content-type="dwc:eventID" xlink:type="simple">Seven males, four females emerged 13 December 2018－2 January 2019, reared from larvae collected on <tp:taxon-name><tp:taxon-name-part taxon-name-part-type="genus" reg="Pyrrosia">Pyrrosia</tp:taxon-name-part><tp:taxon-name-part taxon-name-part-type="species" reg="lingua">lingua</tp:taxon-name-part></tp:taxon-name> collected on 13 November 2018</named-content>; <bold>Record Level:</bold> type: <named-content xmlns:xlink="http://www.w3.org/1999/xlink" content-type="dwc:type" xlink:type="simple">"PhysicalObject"</named-content>; language: <named-content xmlns:xlink="http://www.w3.org/1999/xlink" content-type="dwc:language" xlink:type="simple">"en"</named-content>; institutionCode: <named-content xmlns:xlink="http://www.w3.org/1999/xlink" content-type="dwc:institutionCode" xlink:type="simple">"National Taiwan Normal University” (NTNU)</named-content>; basisOfRecord: <named-content xmlns:xlink="http://www.w3.org/1999/xlink" content-type="dwc:basisOfRecord" xlink:type="simple">"PreservedSpecimen"</named-content></p></list-item><list-item><p><bold>Type status:</bold> <named-content xmlns:xlink="http://www.w3.org/1999/xlink" content-type="dwc:typeStatus" xlink:type="simple">Other material</named-content>. <bold>Occurrence:</bold> individualCount: <named-content xmlns:xlink="http://www.w3.org/1999/xlink" content-type="dwc:individualCount" xlink:type="simple">2</named-content>; occurrenceID: <named-content xmlns:xlink="http://www.w3.org/1999/xlink" content-type="dwc:occurrenceID" xlink:type="simple">B646A480-61F1-567B-AED8-BF5727AEBF7F</named-content>; <bold>Taxon:</bold> scientificName: <named-content xmlns:xlink="http://www.w3.org/1999/xlink" content-type="dwc:scientificName" xlink:type="simple"><tp:taxon-name><tp:taxon-name-part taxon-name-part-type="genus" reg="Stathmopoda">Stathmopoda</tp:taxon-name-part><tp:taxon-name-part taxon-name-part-type="species" reg="tacita">tacita</tp:taxon-name-part></tp:taxon-name> (Meyrick, 1913)</named-content>; higherClassification: <named-content xmlns:xlink="http://www.w3.org/1999/xlink" content-type="dwc:higherClassification" xlink:type="simple"><tp:taxon-name><tp:taxon-name-part taxon-name-part-type="class">Insecta</tp:taxon-name-part></tp:taxon-name>; <tp:taxon-name><tp:taxon-name-part taxon-name-part-type="order">Lepidoptera</tp:taxon-name-part></tp:taxon-name>; <tp:taxon-name><tp:taxon-name-part taxon-name-part-type="family">Stathmopodidae</tp:taxon-name-part></tp:taxon-name>; <tp:taxon-name><tp:taxon-name-part taxon-name-part-type="subfamily">Stathmopodinae</tp:taxon-name-part></tp:taxon-name></named-content>; <bold>Location:</bold> continent: <named-content xmlns:xlink="http://www.w3.org/1999/xlink" content-type="dwc:continent" xlink:type="simple">East Asia</named-content>; country: <named-content xmlns:xlink="http://www.w3.org/1999/xlink" content-type="dwc:country" xlink:type="simple">Taiwan</named-content>; county: <named-content xmlns:xlink="http://www.w3.org/1999/xlink" content-type="dwc:county" xlink:type="simple">Hualian</named-content>; locality: <named-content xmlns:xlink="http://www.w3.org/1999/xlink" content-type="dwc:locality" xlink:type="simple">Bilv Divine Tree</named-content>; decimalLatitude: <named-content xmlns:xlink="http://www.w3.org/1999/xlink" content-type="dwc:decimalLatitude" xlink:type="simple">24.18</named-content>; decimalLongitude: <named-content xmlns:xlink="http://www.w3.org/1999/xlink" content-type="dwc:decimalLongitude" xlink:type="simple">121.40</named-content>; <bold>Identification:</bold> identifiedBy: <named-content xmlns:xlink="http://www.w3.org/1999/xlink" content-type="dwc:identifiedBy" xlink:type="simple">"Zong-Yu Shen"</named-content>; <bold>Event:</bold> samplingProtocol: <named-content xmlns:xlink="http://www.w3.org/1999/xlink" content-type="dwc:samplingProtocol" xlink:type="simple">One male, one female emerged 4－17 January 2019, reared from larvae collected on <tp:taxon-name><tp:taxon-name-part taxon-name-part-type="genus" reg="Pyrrosia">Pyrrosia</tp:taxon-name-part><tp:taxon-name-part taxon-name-part-type="species" reg="sheareri">sheareri</tp:taxon-name-part></tp:taxon-name> collected on 12 December 2018</named-content>; <bold>Record Level:</bold> type: <named-content xmlns:xlink="http://www.w3.org/1999/xlink" content-type="dwc:type" xlink:type="simple">"PhysicalObject"</named-content>; language: <named-content xmlns:xlink="http://www.w3.org/1999/xlink" content-type="dwc:language" xlink:type="simple">"en"</named-content>; institutionCode: <named-content xmlns:xlink="http://www.w3.org/1999/xlink" content-type="dwc:institutionCode" xlink:type="simple">"National Museum of Natural Science” (NMNS)</named-content>; basisOfRecord: <named-content xmlns:xlink="http://www.w3.org/1999/xlink" content-type="dwc:basisOfRecord" xlink:type="simple">"PreservedSpecimen"</named-content></p></list-item><list-item><p><bold>Type status:</bold> <named-content xmlns:xlink="http://www.w3.org/1999/xlink" content-type="dwc:typeStatus" xlink:type="simple">Other material</named-content>. <bold>Occurrence:</bold> individualCount: <named-content xmlns:xlink="http://www.w3.org/1999/xlink" content-type="dwc:individualCount" xlink:type="simple">2</named-content>; occurrenceID: <named-content xmlns:xlink="http://www.w3.org/1999/xlink" content-type="dwc:occurrenceID" xlink:type="simple">69AF196C-EDF0-5777-92D9-1163912D7ACC</named-content>; <bold>Taxon:</bold> scientificName: <named-content xmlns:xlink="http://www.w3.org/1999/xlink" content-type="dwc:scientificName" xlink:type="simple"><tp:taxon-name><tp:taxon-name-part taxon-name-part-type="genus" reg="Stathmopoda">Stathmopoda</tp:taxon-name-part><tp:taxon-name-part taxon-name-part-type="species" reg="tacita">tacita</tp:taxon-name-part></tp:taxon-name> (Meyrick, 1913)</named-content>; higherClassification: <named-content xmlns:xlink="http://www.w3.org/1999/xlink" content-type="dwc:higherClassification" xlink:type="simple"><tp:taxon-name><tp:taxon-name-part taxon-name-part-type="class">Insecta</tp:taxon-name-part></tp:taxon-name>; <tp:taxon-name><tp:taxon-name-part taxon-name-part-type="order">Lepidoptera</tp:taxon-name-part></tp:taxon-name>; <tp:taxon-name><tp:taxon-name-part taxon-name-part-type="family">Stathmopodidae</tp:taxon-name-part></tp:taxon-name>; <tp:taxon-name><tp:taxon-name-part taxon-name-part-type="subfamily">Stathmopodinae</tp:taxon-name-part></tp:taxon-name></named-content>; <bold>Location:</bold> continent: <named-content xmlns:xlink="http://www.w3.org/1999/xlink" content-type="dwc:continent" xlink:type="simple">East Asia</named-content>; country: <named-content xmlns:xlink="http://www.w3.org/1999/xlink" content-type="dwc:country" xlink:type="simple">Taiwan</named-content>; county: <named-content xmlns:xlink="http://www.w3.org/1999/xlink" content-type="dwc:county" xlink:type="simple">Hualian</named-content>; locality: <named-content xmlns:xlink="http://www.w3.org/1999/xlink" content-type="dwc:locality" xlink:type="simple">Bilv Divine Tree</named-content>; decimalLatitude: <named-content xmlns:xlink="http://www.w3.org/1999/xlink" content-type="dwc:decimalLatitude" xlink:type="simple">24.18</named-content>; decimalLongitude: <named-content xmlns:xlink="http://www.w3.org/1999/xlink" content-type="dwc:decimalLongitude" xlink:type="simple">121.40</named-content>; <bold>Identification:</bold> identifiedBy: <named-content xmlns:xlink="http://www.w3.org/1999/xlink" content-type="dwc:identifiedBy" xlink:type="simple">"Zong-Yu Shen"</named-content>; <bold>Event:</bold> samplingProtocol: <named-content xmlns:xlink="http://www.w3.org/1999/xlink" content-type="dwc:samplingProtocol" xlink:type="simple">One male, one female emerged 1 March 2019, reared from larvae collected on <tp:taxon-name><tp:taxon-name-part taxon-name-part-type="genus" reg="Pyrrosia">Pyrrosia</tp:taxon-name-part><tp:taxon-name-part taxon-name-part-type="species" reg="sheareri">sheareri</tp:taxon-name-part></tp:taxon-name> collected on 8 January 2019</named-content>; <bold>Record Level:</bold> type: <named-content xmlns:xlink="http://www.w3.org/1999/xlink" content-type="dwc:type" xlink:type="simple">"PhysicalObject"</named-content>; language: <named-content xmlns:xlink="http://www.w3.org/1999/xlink" content-type="dwc:language" xlink:type="simple">"en"</named-content>; institutionCode: <named-content xmlns:xlink="http://www.w3.org/1999/xlink" content-type="dwc:institutionCode" xlink:type="simple">"National Museum of Natural Science” (NMNS)</named-content>; basisOfRecord: <named-content xmlns:xlink="http://www.w3.org/1999/xlink" content-type="dwc:basisOfRecord" xlink:type="simple">"PreservedSpecimen"</named-content></p></list-item><list-item><p><bold>Type status:</bold> <named-content xmlns:xlink="http://www.w3.org/1999/xlink" content-type="dwc:typeStatus" xlink:type="simple">Other material</named-content>. <bold>Occurrence:</bold> individualCount: <named-content xmlns:xlink="http://www.w3.org/1999/xlink" content-type="dwc:individualCount" xlink:type="simple">1</named-content>; occurrenceID: <named-content xmlns:xlink="http://www.w3.org/1999/xlink" content-type="dwc:occurrenceID" xlink:type="simple">BCA7F7DA-8450-5739-BE5F-3210BB4DD43</named-content>; <bold>Taxon:</bold> scientificName: <named-content xmlns:xlink="http://www.w3.org/1999/xlink" content-type="dwc:scientificName" xlink:type="simple"><tp:taxon-name><tp:taxon-name-part taxon-name-part-type="genus" reg="Stathmopoda">Stathmopoda</tp:taxon-name-part><tp:taxon-name-part taxon-name-part-type="species" reg="tacita">tacita</tp:taxon-name-part></tp:taxon-name> (Meyrick, 1913)</named-content>; higherClassification: <named-content xmlns:xlink="http://www.w3.org/1999/xlink" content-type="dwc:higherClassification" xlink:type="simple"><tp:taxon-name><tp:taxon-name-part taxon-name-part-type="class">Insecta</tp:taxon-name-part></tp:taxon-name>; <tp:taxon-name><tp:taxon-name-part taxon-name-part-type="order">Lepidoptera</tp:taxon-name-part></tp:taxon-name>; <tp:taxon-name><tp:taxon-name-part taxon-name-part-type="family">Stathmopodidae</tp:taxon-name-part></tp:taxon-name>; <tp:taxon-name><tp:taxon-name-part taxon-name-part-type="subfamily">Stathmopodinae</tp:taxon-name-part></tp:taxon-name></named-content>; <bold>Location:</bold> continent: <named-content xmlns:xlink="http://www.w3.org/1999/xlink" content-type="dwc:continent" xlink:type="simple">East Asia</named-content>; country: <named-content xmlns:xlink="http://www.w3.org/1999/xlink" content-type="dwc:country" xlink:type="simple">Taiwan</named-content>; county: <named-content xmlns:xlink="http://www.w3.org/1999/xlink" content-type="dwc:county" xlink:type="simple">Taichung</named-content>; locality: <named-content xmlns:xlink="http://www.w3.org/1999/xlink" content-type="dwc:locality" xlink:type="simple">Daxueshan</named-content>; decimalLatitude: <named-content xmlns:xlink="http://www.w3.org/1999/xlink" content-type="dwc:decimalLatitude" xlink:type="simple">24.24</named-content>; decimalLongitude: <named-content xmlns:xlink="http://www.w3.org/1999/xlink" content-type="dwc:decimalLongitude" xlink:type="simple">120.98</named-content>; <bold>Identification:</bold> identifiedBy: <named-content xmlns:xlink="http://www.w3.org/1999/xlink" content-type="dwc:identifiedBy" xlink:type="simple">"Zong-Yu Shen"</named-content>; <bold>Event:</bold> samplingProtocol: <named-content xmlns:xlink="http://www.w3.org/1999/xlink" content-type="dwc:samplingProtocol" xlink:type="simple">One female emerged 2 March 2019, reared from larvae collected on <tp:taxon-name><tp:taxon-name-part taxon-name-part-type="genus" reg="Pyrrosia">Pyrrosia</tp:taxon-name-part><tp:taxon-name-part taxon-name-part-type="species" reg="lingua">lingua</tp:taxon-name-part></tp:taxon-name> collected on 24 January 2019</named-content>; <bold>Record Level:</bold> type: <named-content xmlns:xlink="http://www.w3.org/1999/xlink" content-type="dwc:type" xlink:type="simple">"PhysicalObject"</named-content>; language: <named-content xmlns:xlink="http://www.w3.org/1999/xlink" content-type="dwc:language" xlink:type="simple">"en"</named-content>; institutionCode: <named-content xmlns:xlink="http://www.w3.org/1999/xlink" content-type="dwc:institutionCode" xlink:type="simple">"National Taiwan Normal University” (NTNU)</named-content>; basisOfRecord: <named-content xmlns:xlink="http://www.w3.org/1999/xlink" content-type="dwc:basisOfRecord" xlink:type="simple">"PreservedSpecimen"</named-content></p></list-item><list-item><p><bold>Type status:</bold> <named-content xmlns:xlink="http://www.w3.org/1999/xlink" content-type="dwc:typeStatus" xlink:type="simple">Other material</named-content>. <bold>Occurrence:</bold> individualCount: <named-content xmlns:xlink="http://www.w3.org/1999/xlink" content-type="dwc:individualCount" xlink:type="simple">1</named-content>; occurrenceID: <named-content xmlns:xlink="http://www.w3.org/1999/xlink" content-type="dwc:occurrenceID" xlink:type="simple">1C8F2C12-4152-5EFC-9E58-B452EC361576</named-content>; <bold>Taxon:</bold> scientificName: <named-content xmlns:xlink="http://www.w3.org/1999/xlink" content-type="dwc:scientificName" xlink:type="simple"><tp:taxon-name><tp:taxon-name-part taxon-name-part-type="genus" reg="Stathmopoda">Stathmopoda</tp:taxon-name-part><tp:taxon-name-part taxon-name-part-type="species" reg="tacita">tacita</tp:taxon-name-part></tp:taxon-name> (Meyrick, 1913)</named-content>; higherClassification: <named-content xmlns:xlink="http://www.w3.org/1999/xlink" content-type="dwc:higherClassification" xlink:type="simple"><tp:taxon-name><tp:taxon-name-part taxon-name-part-type="class">Insecta</tp:taxon-name-part></tp:taxon-name>; <tp:taxon-name><tp:taxon-name-part taxon-name-part-type="order">Lepidoptera</tp:taxon-name-part></tp:taxon-name>; <tp:taxon-name><tp:taxon-name-part taxon-name-part-type="family">Stathmopodidae</tp:taxon-name-part></tp:taxon-name>; <tp:taxon-name><tp:taxon-name-part taxon-name-part-type="subfamily">Stathmopodinae</tp:taxon-name-part></tp:taxon-name></named-content>; <bold>Location:</bold> continent: <named-content xmlns:xlink="http://www.w3.org/1999/xlink" content-type="dwc:continent" xlink:type="simple">East Asia</named-content>; country: <named-content xmlns:xlink="http://www.w3.org/1999/xlink" content-type="dwc:country" xlink:type="simple">Taiwan</named-content>; county: <named-content xmlns:xlink="http://www.w3.org/1999/xlink" content-type="dwc:county" xlink:type="simple">Taoyuan</named-content>; locality: <named-content xmlns:xlink="http://www.w3.org/1999/xlink" content-type="dwc:locality" xlink:type="simple">Lalashan</named-content>; decimalLatitude: <named-content xmlns:xlink="http://www.w3.org/1999/xlink" content-type="dwc:decimalLatitude" xlink:type="simple">24.71</named-content>; decimalLongitude: <named-content xmlns:xlink="http://www.w3.org/1999/xlink" content-type="dwc:decimalLongitude" xlink:type="simple">121.44</named-content>; <bold>Identification:</bold> identifiedBy: <named-content xmlns:xlink="http://www.w3.org/1999/xlink" content-type="dwc:identifiedBy" xlink:type="simple">"Zong-Yu Shen"</named-content>; <bold>Event:</bold> samplingProtocol: <named-content xmlns:xlink="http://www.w3.org/1999/xlink" content-type="dwc:samplingProtocol" xlink:type="simple">One male emerged 9 April 2019, reared from larvae collected on <tp:taxon-name><tp:taxon-name-part taxon-name-part-type="genus" reg="Pyrrosia">Pyrrosia</tp:taxon-name-part><tp:taxon-name-part taxon-name-part-type="species" reg="sheareri">sheareri</tp:taxon-name-part></tp:taxon-name> collected on 16 March 2019</named-content>; <bold>Record Level:</bold> type: <named-content xmlns:xlink="http://www.w3.org/1999/xlink" content-type="dwc:type" xlink:type="simple">"PhysicalObject"</named-content>; language: <named-content xmlns:xlink="http://www.w3.org/1999/xlink" content-type="dwc:language" xlink:type="simple">"en"</named-content>; institutionCode: <named-content xmlns:xlink="http://www.w3.org/1999/xlink" content-type="dwc:institutionCode" xlink:type="simple">"National Taiwan Normal University” (NTNU)</named-content>; basisOfRecord: <named-content xmlns:xlink="http://www.w3.org/1999/xlink" content-type="dwc:basisOfRecord" xlink:type="simple">"PreservedSpecimen"</named-content></p></list-item><list-item><p><bold>Type status:</bold> <named-content xmlns:xlink="http://www.w3.org/1999/xlink" content-type="dwc:typeStatus" xlink:type="simple">Other material</named-content>. <bold>Occurrence:</bold> individualCount: <named-content xmlns:xlink="http://www.w3.org/1999/xlink" content-type="dwc:individualCount" xlink:type="simple">7</named-content>; occurrenceID: <named-content xmlns:xlink="http://www.w3.org/1999/xlink" content-type="dwc:occurrenceID" xlink:type="simple">B74DB309-4BE1-508C-957F-8A2F80CFE3A5</named-content>; <bold>Taxon:</bold> scientificName: <named-content xmlns:xlink="http://www.w3.org/1999/xlink" content-type="dwc:scientificName" xlink:type="simple"><tp:taxon-name><tp:taxon-name-part taxon-name-part-type="genus" reg="Stathmopoda">Stathmopoda</tp:taxon-name-part><tp:taxon-name-part taxon-name-part-type="species" reg="tacita">tacita</tp:taxon-name-part></tp:taxon-name> (Meyrick, 1913)</named-content>; higherClassification: <named-content xmlns:xlink="http://www.w3.org/1999/xlink" content-type="dwc:higherClassification" xlink:type="simple"><tp:taxon-name><tp:taxon-name-part taxon-name-part-type="class">Insecta</tp:taxon-name-part></tp:taxon-name>; <tp:taxon-name><tp:taxon-name-part taxon-name-part-type="order">Lepidoptera</tp:taxon-name-part></tp:taxon-name>; <tp:taxon-name><tp:taxon-name-part taxon-name-part-type="family">Stathmopodidae</tp:taxon-name-part></tp:taxon-name>; <tp:taxon-name><tp:taxon-name-part taxon-name-part-type="subfamily">Stathmopodinae</tp:taxon-name-part></tp:taxon-name></named-content>; <bold>Location:</bold> continent: <named-content xmlns:xlink="http://www.w3.org/1999/xlink" content-type="dwc:continent" xlink:type="simple">East Asia</named-content>; country: <named-content xmlns:xlink="http://www.w3.org/1999/xlink" content-type="dwc:country" xlink:type="simple">Taiwan</named-content>; county: <named-content xmlns:xlink="http://www.w3.org/1999/xlink" content-type="dwc:county" xlink:type="simple">Hualian</named-content>; locality: <named-content xmlns:xlink="http://www.w3.org/1999/xlink" content-type="dwc:locality" xlink:type="simple">Bilv Divine Tree</named-content>; decimalLatitude: <named-content xmlns:xlink="http://www.w3.org/1999/xlink" content-type="dwc:decimalLatitude" xlink:type="simple">24.18</named-content>; decimalLongitude: <named-content xmlns:xlink="http://www.w3.org/1999/xlink" content-type="dwc:decimalLongitude" xlink:type="simple">121.40</named-content>; <bold>Identification:</bold> identifiedBy: <named-content xmlns:xlink="http://www.w3.org/1999/xlink" content-type="dwc:identifiedBy" xlink:type="simple">"Zong-Yu Shen"</named-content>; <bold>Event:</bold> samplingProtocol: <named-content xmlns:xlink="http://www.w3.org/1999/xlink" content-type="dwc:samplingProtocol" xlink:type="simple">Three males, four females emerged 14 April 2019, reared from larvae collected on <tp:taxon-name><tp:taxon-name-part taxon-name-part-type="genus" reg="Pyrrosia">Pyrrosia</tp:taxon-name-part><tp:taxon-name-part taxon-name-part-type="species" reg="sheareri">sheareri</tp:taxon-name-part></tp:taxon-name> collected on 23 March 2019</named-content>; <bold>Record Level:</bold> type: <named-content xmlns:xlink="http://www.w3.org/1999/xlink" content-type="dwc:type" xlink:type="simple">"PhysicalObject"</named-content>; language: <named-content xmlns:xlink="http://www.w3.org/1999/xlink" content-type="dwc:language" xlink:type="simple">"en"</named-content>; institutionCode: <named-content xmlns:xlink="http://www.w3.org/1999/xlink" content-type="dwc:institutionCode" xlink:type="simple">"National Museum of Natural Science” (NMNS)</named-content>; basisOfRecord: <named-content xmlns:xlink="http://www.w3.org/1999/xlink" content-type="dwc:basisOfRecord" xlink:type="simple">"PreservedSpecimen"</named-content></p></list-item><list-item><p><bold>Type status:</bold> <named-content xmlns:xlink="http://www.w3.org/1999/xlink" content-type="dwc:typeStatus" xlink:type="simple">Other material</named-content>. <bold>Occurrence:</bold> individualCount: <named-content xmlns:xlink="http://www.w3.org/1999/xlink" content-type="dwc:individualCount" xlink:type="simple">2</named-content>; occurrenceID: <named-content xmlns:xlink="http://www.w3.org/1999/xlink" content-type="dwc:occurrenceID" xlink:type="simple">C0F12DFC-0AF0-595F-BE44-E5501B23A040</named-content>; <bold>Taxon:</bold> scientificName: <named-content xmlns:xlink="http://www.w3.org/1999/xlink" content-type="dwc:scientificName" xlink:type="simple"><tp:taxon-name><tp:taxon-name-part taxon-name-part-type="genus" reg="Stathmopoda">Stathmopoda</tp:taxon-name-part><tp:taxon-name-part taxon-name-part-type="species" reg="tacita">tacita</tp:taxon-name-part></tp:taxon-name> (Meyrick, 1913)</named-content>; higherClassification: <named-content xmlns:xlink="http://www.w3.org/1999/xlink" content-type="dwc:higherClassification" xlink:type="simple"><tp:taxon-name><tp:taxon-name-part taxon-name-part-type="class">Insecta</tp:taxon-name-part></tp:taxon-name>; <tp:taxon-name><tp:taxon-name-part taxon-name-part-type="order">Lepidoptera</tp:taxon-name-part></tp:taxon-name>; <tp:taxon-name><tp:taxon-name-part taxon-name-part-type="family">Stathmopodidae</tp:taxon-name-part></tp:taxon-name>; <tp:taxon-name><tp:taxon-name-part taxon-name-part-type="subfamily">Stathmopodinae</tp:taxon-name-part></tp:taxon-name></named-content>; <bold>Location:</bold> continent: <named-content xmlns:xlink="http://www.w3.org/1999/xlink" content-type="dwc:continent" xlink:type="simple">East Asia</named-content>; country: <named-content xmlns:xlink="http://www.w3.org/1999/xlink" content-type="dwc:country" xlink:type="simple">Taiwan</named-content>; county: <named-content xmlns:xlink="http://www.w3.org/1999/xlink" content-type="dwc:county" xlink:type="simple">Hualian</named-content>; locality: <named-content xmlns:xlink="http://www.w3.org/1999/xlink" content-type="dwc:locality" xlink:type="simple">Guanyuan</named-content>; decimalLatitude: <named-content xmlns:xlink="http://www.w3.org/1999/xlink" content-type="dwc:decimalLatitude" xlink:type="simple">24.18</named-content>; decimalLongitude: <named-content xmlns:xlink="http://www.w3.org/1999/xlink" content-type="dwc:decimalLongitude" xlink:type="simple">121.34</named-content>; <bold>Identification:</bold> identifiedBy: <named-content xmlns:xlink="http://www.w3.org/1999/xlink" content-type="dwc:identifiedBy" xlink:type="simple">"Zong-Yu Shen"</named-content>; identificationRemarks: <named-content xmlns:xlink="http://www.w3.org/1999/xlink" content-type="dwc:identificationRemarks" xlink:type="simple">Genitalia slides ZYS-0144</named-content>; <bold>Event:</bold> samplingProtocol: <named-content xmlns:xlink="http://www.w3.org/1999/xlink" content-type="dwc:samplingProtocol" xlink:type="simple">One male, one female emerged 22 April 2019, reared from larvae collected on <tp:taxon-name><tp:taxon-name-part taxon-name-part-type="genus" reg="Pyrrosia">Pyrrosia</tp:taxon-name-part><tp:taxon-name-part taxon-name-part-type="species" reg="porosa">porosa</tp:taxon-name-part></tp:taxon-name> collected on 23 March 2019</named-content>; <bold>Record Level:</bold> type: <named-content xmlns:xlink="http://www.w3.org/1999/xlink" content-type="dwc:type" xlink:type="simple">"PhysicalObject"</named-content>; language: <named-content xmlns:xlink="http://www.w3.org/1999/xlink" content-type="dwc:language" xlink:type="simple">"en"</named-content>; institutionCode: <named-content xmlns:xlink="http://www.w3.org/1999/xlink" content-type="dwc:institutionCode" xlink:type="simple">"National Taiwan Normal University” (NTNU)</named-content>; basisOfRecord: <named-content xmlns:xlink="http://www.w3.org/1999/xlink" content-type="dwc:basisOfRecord" xlink:type="simple">"PreservedSpecimen"</named-content></p></list-item><list-item><p><bold>Type status:</bold> <named-content xmlns:xlink="http://www.w3.org/1999/xlink" content-type="dwc:typeStatus" xlink:type="simple">Other material</named-content>. <bold>Occurrence:</bold> individualCount: <named-content xmlns:xlink="http://www.w3.org/1999/xlink" content-type="dwc:individualCount" xlink:type="simple">1</named-content>; occurrenceID: <named-content xmlns:xlink="http://www.w3.org/1999/xlink" content-type="dwc:occurrenceID" xlink:type="simple">6C8966A9-6F5B-507F-BB98-DC178EB9C368</named-content>; <bold>Taxon:</bold> scientificName: <named-content xmlns:xlink="http://www.w3.org/1999/xlink" content-type="dwc:scientificName" xlink:type="simple"><tp:taxon-name><tp:taxon-name-part taxon-name-part-type="genus" reg="Stathmopoda">Stathmopoda</tp:taxon-name-part><tp:taxon-name-part taxon-name-part-type="species" reg="tacita">tacita</tp:taxon-name-part></tp:taxon-name> (Meyrick, 1913)</named-content>; higherClassification: <named-content xmlns:xlink="http://www.w3.org/1999/xlink" content-type="dwc:higherClassification" xlink:type="simple"><tp:taxon-name><tp:taxon-name-part taxon-name-part-type="class">Insecta</tp:taxon-name-part></tp:taxon-name>; <tp:taxon-name><tp:taxon-name-part taxon-name-part-type="order">Lepidoptera</tp:taxon-name-part></tp:taxon-name>; <tp:taxon-name><tp:taxon-name-part taxon-name-part-type="family">Stathmopodidae</tp:taxon-name-part></tp:taxon-name>; <tp:taxon-name><tp:taxon-name-part taxon-name-part-type="subfamily">Stathmopodinae</tp:taxon-name-part></tp:taxon-name></named-content>; <bold>Location:</bold> continent: <named-content xmlns:xlink="http://www.w3.org/1999/xlink" content-type="dwc:continent" xlink:type="simple">East Asia</named-content>; country: <named-content xmlns:xlink="http://www.w3.org/1999/xlink" content-type="dwc:country" xlink:type="simple">Taiwan</named-content>; county: <named-content xmlns:xlink="http://www.w3.org/1999/xlink" content-type="dwc:county" xlink:type="simple">Hsinchu</named-content>; locality: <named-content xmlns:xlink="http://www.w3.org/1999/xlink" content-type="dwc:locality" xlink:type="simple">Jianshi</named-content>; decimalLatitude: <named-content xmlns:xlink="http://www.w3.org/1999/xlink" content-type="dwc:decimalLatitude" xlink:type="simple">24.58</named-content>; decimalLongitude: <named-content xmlns:xlink="http://www.w3.org/1999/xlink" content-type="dwc:decimalLongitude" xlink:type="simple">121.30</named-content>; <bold>Identification:</bold> identifiedBy: <named-content xmlns:xlink="http://www.w3.org/1999/xlink" content-type="dwc:identifiedBy" xlink:type="simple">"Zong-Yu Shen"</named-content>; <bold>Event:</bold> samplingProtocol: <named-content xmlns:xlink="http://www.w3.org/1999/xlink" content-type="dwc:samplingProtocol" xlink:type="simple">One male emerged 24 December 2019, reared from larvae collected on <tp:taxon-name><tp:taxon-name-part taxon-name-part-type="genus" reg="Pyrrosia">Pyrrosia</tp:taxon-name-part><tp:taxon-name-part taxon-name-part-type="species" reg="lingua">lingua</tp:taxon-name-part></tp:taxon-name> collected on 13 October 2019</named-content>; <bold>Record Level:</bold> type: <named-content xmlns:xlink="http://www.w3.org/1999/xlink" content-type="dwc:type" xlink:type="simple">"PhysicalObject"</named-content>; language: <named-content xmlns:xlink="http://www.w3.org/1999/xlink" content-type="dwc:language" xlink:type="simple">"en"</named-content>; institutionCode: <named-content xmlns:xlink="http://www.w3.org/1999/xlink" content-type="dwc:institutionCode" xlink:type="simple">"National Museum of Natural Science” (NMNS)</named-content>; basisOfRecord: <named-content xmlns:xlink="http://www.w3.org/1999/xlink" content-type="dwc:basisOfRecord" xlink:type="simple">"PreservedSpecimen"</named-content></p></list-item><list-item><p><bold>Type status:</bold> <named-content xmlns:xlink="http://www.w3.org/1999/xlink" content-type="dwc:typeStatus" xlink:type="simple">Other material</named-content>. <bold>Occurrence:</bold> individualCount: <named-content xmlns:xlink="http://www.w3.org/1999/xlink" content-type="dwc:individualCount" xlink:type="simple">2</named-content>; occurrenceID: <named-content xmlns:xlink="http://www.w3.org/1999/xlink" content-type="dwc:occurrenceID" xlink:type="simple">99C35488-1AAD-533B-8B6C-2BCAC556FCC6</named-content>; <bold>Taxon:</bold> scientificName: <named-content xmlns:xlink="http://www.w3.org/1999/xlink" content-type="dwc:scientificName" xlink:type="simple"><tp:taxon-name><tp:taxon-name-part taxon-name-part-type="genus" reg="Stathmopoda">Stathmopoda</tp:taxon-name-part><tp:taxon-name-part taxon-name-part-type="species" reg="tacita">tacita</tp:taxon-name-part></tp:taxon-name> (Meyrick, 1913)</named-content>; higherClassification: <named-content xmlns:xlink="http://www.w3.org/1999/xlink" content-type="dwc:higherClassification" xlink:type="simple"><tp:taxon-name><tp:taxon-name-part taxon-name-part-type="class">Insecta</tp:taxon-name-part></tp:taxon-name>; <tp:taxon-name><tp:taxon-name-part taxon-name-part-type="order">Lepidoptera</tp:taxon-name-part></tp:taxon-name>; <tp:taxon-name><tp:taxon-name-part taxon-name-part-type="family">Stathmopodidae</tp:taxon-name-part></tp:taxon-name>; <tp:taxon-name><tp:taxon-name-part taxon-name-part-type="subfamily">Stathmopodinae</tp:taxon-name-part></tp:taxon-name></named-content>; <bold>Location:</bold> continent: <named-content xmlns:xlink="http://www.w3.org/1999/xlink" content-type="dwc:continent" xlink:type="simple">East Asia</named-content>; country: <named-content xmlns:xlink="http://www.w3.org/1999/xlink" content-type="dwc:country" xlink:type="simple">Taiwan</named-content>; county: <named-content xmlns:xlink="http://www.w3.org/1999/xlink" content-type="dwc:county" xlink:type="simple">Yilan</named-content>; locality: <named-content xmlns:xlink="http://www.w3.org/1999/xlink" content-type="dwc:locality" xlink:type="simple">Mingchi</named-content>; decimalLatitude: <named-content xmlns:xlink="http://www.w3.org/1999/xlink" content-type="dwc:decimalLatitude" xlink:type="simple">24.65</named-content>; decimalLongitude: <named-content xmlns:xlink="http://www.w3.org/1999/xlink" content-type="dwc:decimalLongitude" xlink:type="simple">121.47</named-content>; <bold>Identification:</bold> identifiedBy: <named-content xmlns:xlink="http://www.w3.org/1999/xlink" content-type="dwc:identifiedBy" xlink:type="simple">"Zong-Yu Shen"</named-content>; <bold>Event:</bold> samplingProtocol: <named-content xmlns:xlink="http://www.w3.org/1999/xlink" content-type="dwc:samplingProtocol" xlink:type="simple">Two males emerged 2－13 January 2020, reared from larvae collected on <tp:taxon-name><tp:taxon-name-part taxon-name-part-type="genus" reg="Pyrrosia">Pyrrosia</tp:taxon-name-part><tp:taxon-name-part taxon-name-part-type="species" reg="lingua">lingua</tp:taxon-name-part></tp:taxon-name> collected on 1 December 2019</named-content>; <bold>Record Level:</bold> type: <named-content xmlns:xlink="http://www.w3.org/1999/xlink" content-type="dwc:type" xlink:type="simple">"PhysicalObject"</named-content>; language: <named-content xmlns:xlink="http://www.w3.org/1999/xlink" content-type="dwc:language" xlink:type="simple">"en"</named-content>; institutionCode: <named-content xmlns:xlink="http://www.w3.org/1999/xlink" content-type="dwc:institutionCode" xlink:type="simple">"Biodiversity Research Museum, Academia Sinica” (BRMAS)</named-content>; basisOfRecord: <named-content xmlns:xlink="http://www.w3.org/1999/xlink" content-type="dwc:basisOfRecord" xlink:type="simple">"PreservedSpecimen"</named-content></p></list-item><list-item><p><bold>Type status:</bold> <named-content xmlns:xlink="http://www.w3.org/1999/xlink" content-type="dwc:typeStatus" xlink:type="simple">Other material</named-content>. <bold>Occurrence:</bold> individualCount: <named-content xmlns:xlink="http://www.w3.org/1999/xlink" content-type="dwc:individualCount" xlink:type="simple">1</named-content>; occurrenceID: <named-content xmlns:xlink="http://www.w3.org/1999/xlink" content-type="dwc:occurrenceID" xlink:type="simple">C8A9E462-9359-562B-9FF1-C4DD52BFEF13</named-content>; <bold>Taxon:</bold> scientificName: <named-content xmlns:xlink="http://www.w3.org/1999/xlink" content-type="dwc:scientificName" xlink:type="simple"><tp:taxon-name><tp:taxon-name-part taxon-name-part-type="genus" reg="Stathmopoda">Stathmopoda</tp:taxon-name-part><tp:taxon-name-part taxon-name-part-type="species" reg="tacita">tacita</tp:taxon-name-part></tp:taxon-name> (Meyrick, 1913)</named-content>; higherClassification: <named-content xmlns:xlink="http://www.w3.org/1999/xlink" content-type="dwc:higherClassification" xlink:type="simple"><tp:taxon-name><tp:taxon-name-part taxon-name-part-type="class">Insecta</tp:taxon-name-part></tp:taxon-name>; <tp:taxon-name><tp:taxon-name-part taxon-name-part-type="order">Lepidoptera</tp:taxon-name-part></tp:taxon-name>; <tp:taxon-name><tp:taxon-name-part taxon-name-part-type="family">Stathmopodidae</tp:taxon-name-part></tp:taxon-name>; <tp:taxon-name><tp:taxon-name-part taxon-name-part-type="subfamily">Stathmopodinae</tp:taxon-name-part></tp:taxon-name></named-content>; <bold>Location:</bold> continent: <named-content xmlns:xlink="http://www.w3.org/1999/xlink" content-type="dwc:continent" xlink:type="simple">East Asia</named-content>; country: <named-content xmlns:xlink="http://www.w3.org/1999/xlink" content-type="dwc:country" xlink:type="simple">Taiwan</named-content>; county: <named-content xmlns:xlink="http://www.w3.org/1999/xlink" content-type="dwc:county" xlink:type="simple">Hsinchu</named-content>; locality: <named-content xmlns:xlink="http://www.w3.org/1999/xlink" content-type="dwc:locality" xlink:type="simple">Zhenxibao</named-content>; decimalLatitude: <named-content xmlns:xlink="http://www.w3.org/1999/xlink" content-type="dwc:decimalLatitude" xlink:type="simple">24.57</named-content>; decimalLongitude: <named-content xmlns:xlink="http://www.w3.org/1999/xlink" content-type="dwc:decimalLongitude" xlink:type="simple">121.30</named-content>; <bold>Identification:</bold> identifiedBy: <named-content xmlns:xlink="http://www.w3.org/1999/xlink" content-type="dwc:identifiedBy" xlink:type="simple">"Zong-Yu Shen"</named-content>; <bold>Event:</bold> samplingProtocol: <named-content xmlns:xlink="http://www.w3.org/1999/xlink" content-type="dwc:samplingProtocol" xlink:type="simple">One female emerged 26 March 2020, reared from larvae collected on <tp:taxon-name><tp:taxon-name-part taxon-name-part-type="genus" reg="Pyrrosia">Pyrrosia</tp:taxon-name-part><tp:taxon-name-part taxon-name-part-type="species" reg="lingua">lingua</tp:taxon-name-part></tp:taxon-name> collected on 15 March 2020</named-content>; <bold>Record Level:</bold> type: <named-content xmlns:xlink="http://www.w3.org/1999/xlink" content-type="dwc:type" xlink:type="simple">"PhysicalObject"</named-content>; language: <named-content xmlns:xlink="http://www.w3.org/1999/xlink" content-type="dwc:language" xlink:type="simple">"en"</named-content>; institutionCode: <named-content xmlns:xlink="http://www.w3.org/1999/xlink" content-type="dwc:institutionCode" xlink:type="simple">"Biodiversity Research Museum, Academia Sinica” (BRMAS)</named-content>; basisOfRecord: <named-content xmlns:xlink="http://www.w3.org/1999/xlink" content-type="dwc:basisOfRecord" xlink:type="simple">"PreservedSpecimen"</named-content></p></list-item></list></tp:treatment-sec><tp:treatment-sec sec-type="Description"><title>Description</title><p>Male (Fig. <xref ref-type="fig" rid="F8456198">1</xref>A, B). Forewing length 6.55-7.55 mm (n = 3). Head: frons, vertex, occiput ochre. Antenna with scape rod-shaped, ochre; flagellum ochre, overlaid with fuscous scales on anterior side, with distinct cilia. Labial palps slender, long, strongly upcurved, ochre. Thorax: fuscous, with an ochrous blotch, bilobate, situated at posterior margin of mesothorax; tegula fuscous. Legs: fore- and mid-legs ochre, foretibia and mesotibia overlaid with pale ochrous bristles, mesotibia bearing a pair of pale ochrous spurs at distal joint, with outer spur approximately 1/2 length of inner spur; hind-legs ochre, metatibia overlaid with pale ochrous to fuscous bristles, metatibia bearing two pairs of whitish ochrous spurs at both proximal and distal joints, proximal spurs with outer one approximately 1/2 length of inner one, distal spurs with outer one approximately 3/4 length of inner one. Forewing: ground colour fuscous dorsally; ground colour fuscous ventrally; cilia fuscous. Hind-wing: ground colour dark brown to fuscous, cilia fuscous. Abdomen: dorsally fuscous, pale ochre ventrally, anal tuft present.</p><p>Female (Fig. <xref ref-type="fig" rid="F8456198">1</xref>C, D). Forewing length 7.61-7.77 mm (n = 3). Similar to male, but lacking cilia on flagellum; forewing with an ochrous blotch, oval, situated at about 1/2 to 9/10 of forewing, ochrous streak present along CuP; anal tuft absent.</p><p>Male genitalia (Gen. Prep. ZYS-0003, NTNU, Fig. <xref ref-type="fig" rid="F8456198">1</xref>E, F). Uncus mitre-shaped, setae present laterally; gnathos spindle-shaped, distal half laterally tapered and dorsoventrally flattened, tongue-like, with round apex, approximately same length as uncus; tegumen well-developed; valva with round apex, sacculus thicker than costa, with setae ventrally, sclerotised, cucullus approximately 1.25x as long as uncus, with numerous setae on inner surface; saccus approximately 1/4 length as uncus, anellar lobes oval-shaped, with numerous setae; aedeagus stout, approximately 3x as long as uncus; basal sclerotised structure absent; corunutus oblong-shaped, present at about half of aedeagus; apical patch of stimuli present near posterior end of aedeagus, 1/3 length of aedeagus, apically bilobate, narrow, with round apex.</p><p>Female genitalia (Gen. Prep. ZYS-0144, NTNU, Fig. <xref ref-type="fig" rid="F8456198">1</xref>G). Papillae anales slender, apophyses posterior approximately 2x length as apophyses anterior; ostium bursae oval-shaped, with prominent lamella antevaginalis; corpus bursae with two signa, one on the ventral and one on the dorsal surface of corpus bursae, situated at about 1/5 and 2/5 the length of corpus bursae, bar-shaped; ductus bursae bearing ductus seminalis.</p></tp:treatment-sec><tp:treatment-sec sec-type="Diagnosis"><title>Diagnosis</title><p><italic><tp:taxon-name><tp:taxon-name-part taxon-name-part-type="genus" reg="Stathmopoda">Stathmopoda</tp:taxon-name-part><tp:taxon-name-part taxon-name-part-type="species" reg="tacita">tacita</tp:taxon-name-part></tp:taxon-name></italic> is similar to <italic><tp:taxon-name><tp:taxon-name-part taxon-name-part-type="genus" reg="Stathmopoda">S.</tp:taxon-name-part><tp:taxon-name-part taxon-name-part-type="species" reg="masinissa">masinissa</tp:taxon-name-part></tp:taxon-name></italic> Meyrick, 1906 and <italic><tp:taxon-name><tp:taxon-name-part taxon-name-part-type="genus" reg="Stathmopoda">S.</tp:taxon-name-part><tp:taxon-name-part taxon-name-part-type="species" reg="maritimicola">maritimicola</tp:taxon-name-part></tp:taxon-name></italic> Terada &amp; Sakamaki, 2011 (see <xref ref-type="bibr" rid="B8456189">Terada et al. (2011)</xref>), but can be distinguished from these two species by the colour and shape of fascia near apex of forewing. The fascia is oval, ochrous in colour in female and vestigial in male in <italic><tp:taxon-name><tp:taxon-name-part taxon-name-part-type="genus" reg="Stathmopoda">S.</tp:taxon-name-part><tp:taxon-name-part taxon-name-part-type="species" reg="tacita">tacita</tp:taxon-name-part></tp:taxon-name></italic>, whereas the fascia is creamy-white in colour and triangular in both sexes of <italic><tp:taxon-name><tp:taxon-name-part taxon-name-part-type="genus" reg="Stathmopoda">S.</tp:taxon-name-part><tp:taxon-name-part taxon-name-part-type="species" reg="masinissa">masinissa</tp:taxon-name-part></tp:taxon-name></italic>. For <italic><tp:taxon-name><tp:taxon-name-part taxon-name-part-type="genus" reg="Stathmopoda">S.</tp:taxon-name-part><tp:taxon-name-part taxon-name-part-type="species" reg="maritimicola">maritimicola</tp:taxon-name-part></tp:taxon-name></italic>, the fascia is triangular, yellow in colour in both sexes and sometimes vestigial in male.</p><p>In genitalia, these species can be distinguished by the presence of cervix bursae. Cervix bursae are absent in <italic><tp:taxon-name><tp:taxon-name-part taxon-name-part-type="genus" reg="Stathmopoda">S.</tp:taxon-name-part><tp:taxon-name-part taxon-name-part-type="species" reg="tacita">tacita</tp:taxon-name-part></tp:taxon-name></italic>, but well-developed in the other two species.</p></tp:treatment-sec><tp:treatment-sec sec-type="Distribution"><title>Distribution</title><p>India (<xref ref-type="bibr" rid="B8456111">Meyrick 1913</xref>) and Taiwan.</p></tp:treatment-sec><tp:treatment-sec sec-type="Biology"><title>Biology</title><p>Larvae were found in January, March, April, October, November and December. Larvae (Fig. <xref ref-type="fig" rid="F8456222">2</xref>B) constructed tunnel-like shelters and live gregariously on the underside of the sporophyll (Fig. <xref ref-type="fig" rid="F8456222">2</xref>A). The early instar larvae constructed shelters inside the mid-rib of the host plant and retreated back into the shelters when disturbed. The larvae not only fed on the spores, but also ingested the mesophyll. The pupae were enclosed in loose cocoons within larval shelters. Pupae are oval-shaped, brown and glossy in colour (Fig. <xref ref-type="fig" rid="F8456222">2</xref>C). Adult moths (Fig. <xref ref-type="fig" rid="F8456222">2</xref>D) emerged about one month after pupation, suggesting that the species is multivoltine.</p></tp:treatment-sec><tp:treatment-sec sec-type="Host plants"><title>Host plants</title><p><italic><tp:taxon-name><tp:taxon-name-part taxon-name-part-type="genus" reg="Pyrrosia">Pyrrosia</tp:taxon-name-part><tp:taxon-name-part taxon-name-part-type="species" reg="lingua">lingua</tp:taxon-name-part></tp:taxon-name></italic> (Thunb.) Farw., <italic><tp:taxon-name><tp:taxon-name-part taxon-name-part-type="genus" reg="Pyrrosia">P.</tp:taxon-name-part><tp:taxon-name-part taxon-name-part-type="species" reg="porosa">porosa</tp:taxon-name-part></tp:taxon-name></italic> (Presl) Hovenkamp and <italic><tp:taxon-name><tp:taxon-name-part taxon-name-part-type="genus" reg="Pyrrosia">P.</tp:taxon-name-part><tp:taxon-name-part taxon-name-part-type="species" reg="sheareri">sheareri</tp:taxon-name-part></tp:taxon-name></italic> (Bak.) Ching.</p></tp:treatment-sec><tp:treatment-sec sec-type="Remarks"><title>Remarks</title><p><xref ref-type="bibr" rid="B8456050">Kasy (1973)</xref> described male genitalia of the species, stating cornutus is absent in the phallus. However, the slightly sclerotised cornutus was actually recognisable in the illustration in his work (see pl. 94), conforming to the specimens from Taiwan. Based on this observation, we consider that a weakly-developed cornutus is present in the male phallus of the species.</p></tp:treatment-sec><tp:treatment-sec><!--Section generated to contain objects referenced in tp:taxon-treatment.--><fig id="F8456198" position="float" orientation="portrait"><object-id xmlns:xlink="http://www.w3.org/1999/xlink" content-type="arpha" xlink:type="simple">128F84FB-3EBC-57FB-88E9-2AC77636963D</object-id><object-id xmlns:xlink="http://www.w3.org/1999/xlink" content-type="doi" xlink:type="simple">10.3897/BDJ.11.e101468.figure1</object-id><label>Figure 1.</label><caption><p>Habitus and genitalia of <italic><tp:taxon-name><tp:taxon-name-part taxon-name-part-type="genus" reg="Stathmopoda">Stathmopoda</tp:taxon-name-part><tp:taxon-name-part taxon-name-part-type="species" reg="tacita">tacita</tp:taxon-name-part></tp:taxon-name></italic> (Meyrick, 1913). <bold>A, B</bold> Male specimen (NMNS). <bold>C, D</bold> Female specimen (NMNS). <bold>E, F</bold> Male genitalia (Gen. Prep. ZYS-0003, NTNU). <bold>G</bold> Female genitalia (Gen. Prep. ZYS-0144, NTNU).</p></caption><graphic xmlns:xlink="http://www.w3.org/1999/xlink" xlink:href="bdj-11-e101468-g001.jpg" position="float" id="oo_800018.jpg" orientation="portrait" xlink:type="simple"><uri content-type="original_file" xlink:type="simple">https://binary.pensoft.net/fig/800018</uri></graphic></fig><fig id="F8456222" position="float" orientation="portrait"><object-id xmlns:xlink="http://www.w3.org/1999/xlink" content-type="arpha" xlink:type="simple">8AF41F92-0550-5E32-A17B-8A6FE03E9BDD</object-id><object-id xmlns:xlink="http://www.w3.org/1999/xlink" content-type="doi" xlink:type="simple">10.3897/BDJ.11.e101468.figure2</object-id><label>Figure 2.</label><caption><p>Life history of <italic><tp:taxon-name><tp:taxon-name-part taxon-name-part-type="genus" reg="Stathmopoda">Stathmopoda</tp:taxon-name-part><tp:taxon-name-part taxon-name-part-type="species" reg="tacita">tacita</tp:taxon-name-part></tp:taxon-name></italic> (Meyrick, 1913). <bold>A</bold> The larval shelter (white arrow) on <italic><tp:taxon-name><tp:taxon-name-part taxon-name-part-type="genus" reg="Pyrrosia">Pyrrosia</tp:taxon-name-part><tp:taxon-name-part taxon-name-part-type="species" reg="sheareri">sheareri</tp:taxon-name-part></tp:taxon-name></italic>. <bold>B</bold> The larva of <italic><tp:taxon-name><tp:taxon-name-part taxon-name-part-type="genus" reg="Stathmopoda">S.</tp:taxon-name-part><tp:taxon-name-part taxon-name-part-type="species" reg="tacita">tacita</tp:taxon-name-part></tp:taxon-name></italic>. <bold>C</bold> The pupa of <italic><tp:taxon-name><tp:taxon-name-part taxon-name-part-type="genus" reg="Stathmopoda">S.</tp:taxon-name-part><tp:taxon-name-part taxon-name-part-type="species" reg="tacita">tacita</tp:taxon-name-part></tp:taxon-name></italic>. <bold>D</bold> The female adult of <italic><tp:taxon-name><tp:taxon-name-part taxon-name-part-type="genus" reg="Stathmopoda">S.</tp:taxon-name-part><tp:taxon-name-part taxon-name-part-type="species" reg="tacita">tacita</tp:taxon-name-part></tp:taxon-name></italic>.</p></caption><graphic xmlns:xlink="http://www.w3.org/1999/xlink" xlink:href="bdj-11-e101468-g002.jpg" position="float" id="oo_800021.jpg" orientation="portrait" xlink:type="simple"><uri content-type="original_file" xlink:type="simple">https://binary.pensoft.net/fig/800021</uri></graphic></fig></tp:treatment-sec><ref-list><ref id="B8456189"><element-citation xmlns:xlink="http://www.w3.org/1999/xlink" publication-type="article" xlink:type="simple"><person-group person-group-type="author"><name name-style="western"><surname>Terada</surname><given-names>T.</given-names></name><name name-style="western"><surname>Sakamaki</surname><given-names>Y.</given-names></name><name name-style="western"><surname>Ohno</surname><given-names>S.</given-names></name></person-group><year>2011</year><article-title>A new species of the genus <italic><tp:taxon-name><tp:taxon-name-part taxon-name-part-type="genus" reg="Stathmopoda">Stathmopoda</tp:taxon-name-part></tp:taxon-name></italic> (<tp:taxon-name><tp:taxon-name-part taxon-name-part-type="order">Lepidoptera</tp:taxon-name-part></tp:taxon-name>: <tp:taxon-name><tp:taxon-name-part taxon-name-part-type="family">Stathmopodidae</tp:taxon-name-part></tp:taxon-name>) closely related to the persimmon pest, <italic><tp:taxon-name><tp:taxon-name-part taxon-name-part-type="genus" reg="Stathmopoda">S.</tp:taxon-name-part><tp:taxon-name-part taxon-name-part-type="species" reg="masinissa">masinissa</tp:taxon-name-part></tp:taxon-name></italic>, from Ryukyu Islands, Japan</article-title><source>Applied Entomology and Zoology</source><volume>46</volume><fpage>327</fpage><lpage>333</lpage><pub-id pub-id-type="doi">10.1007/s13355-011-0049-7</pub-id></element-citation></ref><ref id="B8456111"><element-citation xmlns:xlink="http://www.w3.org/1999/xlink" publication-type="book" xlink:type="simple"><person-group person-group-type="author"><name name-style="western"><surname>Meyrick</surname><given-names>Edward</given-names></name></person-group><year>1913</year><source>Exotic Microlepidoptera</source><volume>Vol. 1</volume><publisher-name>Taylor and Francis</publisher-name><publisher-loc>London</publisher-loc><size units="page">96</size></element-citation></ref><ref id="B8456050"><element-citation xmlns:xlink="http://www.w3.org/1999/xlink" publication-type="article" xlink:type="simple"><person-group person-group-type="author"><name name-style="western"><surname>Kasy</surname><given-names>F.</given-names></name></person-group><year>1973</year><article-title>Beitrag zur Kenntnis der familie <tp:taxon-name><tp:taxon-name-part taxon-name-part-type="family">Stathmopodidae</tp:taxon-name-part></tp:taxon-name> Meyrick, 1913 (<tp:taxon-name><tp:taxon-name-part taxon-name-part-type="order">Lepidoptera</tp:taxon-name-part></tp:taxon-name>, <tp:taxon-name><tp:taxon-name-part taxon-name-part-type="superfamily">Gelechioidea</tp:taxon-name-part></tp:taxon-name>)</article-title><source>Tijdschrift voor entomologie</source><volume>116</volume><issue>13</issue><fpage>227</fpage><lpage>229</lpage></element-citation></ref></ref-list></tp:taxon-treatment>
